# Supplementary material for: Characterization, developmental expression and evolutionary features of the huntingtin gene in the amphioxus Branchiostoma floridae
Source: BMC Dev Biol. 2007 Nov 15;7:127. doi: 10.1186/1471-213X-7-127 (PMC2206037; doi:10.1186/1471-213X-7-127)
Supplement: Additional file 2 — Huntingtin amino acid alignment. Alignment in fasta format of the huntingtin proteins from chordates. [file 1471-213X-7-127-S2.txt]

>HsHD
MATLEKLMKAFESLKSFQQQQQQQQQQQQQQQQQQQQQQQPPPPPPPPPPPQLPQPPPQAQPLLPQPQPPPPPPPPPP--GPAV-AEE--------PL-HR-PKKELSATKKDRVNHCLTICENIVAQSVRNSPEFQKLLGIAMELFLL-CSDDAESDVRMVADECLNKVIKALMDSNLPRLQLELYKEIKKNGAPRSLRAALWRFAELAHLVRPQKCRPYLVNLLPCLTRTSKRPEESVQETLAAAVPKIMASFGNFANDNEIKVLLKAFIANLKSSSPTIRRTAAGSAVSICQHSRRTQYFYSWLLNVLLGLLVPVEDEHSTLLILGVLL-TLRYLVP-LLQQQVKDT-SLKGSFGVTRKEMEVSPSAEQLVQVYEL-TLHHTQHQDHNVVTGALELLQQ-----------------LFRTPPPELLQTLTAVGGIGQLTAA------KEESGGRSRSGSIVELIAGGGSSCSPVLSRKQKGKVLLGEEEALEDDSESRSDVSSSALTASVKD-EISGELAASS-GVSTPG--------SAGHDIITEQPRS-QHTL-QA-DSVDLASC---------------DLT-----SSATDG------DEEDILSHSSSQVSAVPSDPAMDL-NDGT-Q-------------ASSPISDSSQTTTEGPDSAVTPSDSSEIVLDGTDNQYLGLQIGQPQD-EDEEA-TGILPDEASEAFRNSSMALQQAHLLKNMSHCRQPSDSSVDKFVLRDEATEPGDQE-NK-PCRIK-GDIGQSTDDDSAPLVHCVRLLSASFLLTGGKNVLVPDRDVRVSVKALALSCVGAAVALHPESFFSKL---------YKVPLDTT-EYPE--E-QYVSDILNYIDHGDPQVRGATAILCGTLICSILSRSRFHVGDWMGTIRTLTGNTF---SLADCIPLLRKTLKDESSVTSKLACTAVRNCVMSLCSSSYSELGLQLIIDVLTLRNSSYWLVRTELLETLAEIDFRLVSFLEA--KAENLHRGAHHYTGLLKLQERVLNNVVIHLLGDEDPRVRHVAAASLIRLVPKLFYKCDQGQA-DPVVAVARDQSSVYL--KLLMH----E-TQPPSHFSVSTITRIYRGYNLLPSITDVTM---ENNLSRVIAAVSHELITSTTRALTFGCCEALCLLSTAFPVCIWSLGWHCG---------------------------------------VPPLSAS-----------DESRKSCTVGMATMILTLLSSAWFPLDLSAHQ---DALILAGNLLAASAPKSLR--SSWASEEEANP--AATKQ-E-----EVWPALGDRALVPMVEQLFSHLLKVINICAHVLDDVAPGPAI-K--AALPSLTNPPSLSPIRRK---GKEKEPGE-QASVPLSPKKGSEASAASRQSD--TSGPVTTSKSSSLGS--FYHL--------PSYLKLHDVLKATHANYKVTLDLQNSTEKFGGFLRSALDVLSQILELATLQDIGKCVEEILGYLKSCFSREPMMATVCVQQLLKTLFGTNLASQF---DGLSSNPS-KSQGRAQRLGSSSVRPGLYHYCFMAPYTHFTQALADASLRNMVQ---AEQENDTSG---WFDVLQKVSTQLKTNLTSVTKN-RAD-KNAIHNHIRLFEPLVIKALKQYTTTTCVQLQKQVLDLLAQLVQLRVNYCLLDSDQVFIGFVLKQFEYIEVGQFRESEAIIPNIFFFLVLLSYERYHSKQIIGIPKIIQLCDGIMASGRKAVTHAIPALQPIVHDLFVLRGTNKADAG--KELETQKEVVVSMLLRLIQYHQVLEMFILVLQQCHK--E-N-EDKWKRLSRQIADIILPMLAKQQMHID--SHEALGVLNTLFEILAPSSLRPVDMLLRSMFVTPNTM-ASVSTVQLWISGILAILRVLISQSTEDIVLSRIQELSFS-PYLISCTVIN--RLRDGD-STS------TLEEH---SEGKQI-KNLPEETFSRFLLQLVGI------LLEDIVTKQLKVEMSEQ----QHTFYCQELGTLLM--CLIHIFKSGMFRRITAAATRLFRSDGC---GG-SFYTLDSLNLRARSMITTHPALVLLWCQILLLV-NHTDYRWWAEVQQTPKRHSLSSTKLLSPQMSGEEED---S-DLAAKLGM-CNREIVRRGALILFCDYVCQNLHDSEHLTWLIVNHIQDLISLSHEPPVQDFI-SAVHRNSAASGLFIQAIQSRC-E-NLST-PTMLKKTLQCLEGIHL-SQSGAVLTLYVDRLLCTPFRVLARM-VDILACRR--VEMLLAANL-QSSMAQLPMEELNRIQEYLQSSGLAQRHQRLYSLL-DRFRLSTMQDSLSPSPPVSS-HPLDGDGHVSLETVSPDKDWYVHLVKSQCWTR--SDSALLEGAELVNRIPAEDMNAFMMNSEFNLSLLAPCLSLGMSEISGGQK-SALF--------------------------EAARE-----------------VTLARVSGTVQQL-PAVHHVFQPE-LPAEPAAYWSKLNDLFGDAALYQSLPTLARALAQYLVVVSKLP--SHLHLPPEKEKDIVKFVVATLEALSWHLIHEQ----IPLSLDLQAGLDCCCLALQLPGLWSVVSSTEFVTHACSLIY---------CVH---FILEAVAVQPGEQLLSPERRTNTPKAI---SEEEEEVD-PN-TQNPKYITAACEMVAEMVESLQSVLALGHKRNSGVPA---FLTPLLRNIIISLARLPLVNSYTRVPPLVWKLGWSPKPGGDFGTAFPEIPVE--FLQEKEVFKEFIYRINTLGWTSRTQFEETWATLLGVLVTQPLVMEQEE-SPPEEDTERTQINVLAVQAITSLVLSAMTVPVAGNPAVSCLEQQPRNKPLKALDTRFGRKLSIIRGIVEQEIQAMVSKRENIATHHLYQ---AWDPVPSLSPATTGALISHEKLLLQINPERELGSMSYKLGQVSIHSVWLGNSITPLREEEW-DEEEEEEA----------------------------DAPAPSSPP-TSPVNSRKHR------AGVDIHSCSQFLLELYSRWILPSSSA-RRTP----AI--LISEVVRSLLVVSDLFTERNQFELMYVTLTELRRVHPSEDEILAQYLVPATCKAAAVLGM-DKAVAEPVSRLLESTLRSSHLPSRVGALHGVLYVLECDLL---------DDTAKQLIPVISDYLLSNLKGIAHCVNIHSQQHVLVMCATAFYLIENYPLDV-GPEFSASIIQMCGVMLSGSEEST-PSIIYHCALRGLERLLLSE-QLSRLDAESLVKLSVD--RVNVHS-PHRAMAALGLMLTCMYTG--------KEKVSPG-RTSDPNPA--APDS----ESVIVAMERVSVLFDRIRKGFPCEARVVARILPQFLDDFFPPQDIMNKVIGEFLSNQQPYPQFMATVVYKVFQTLHSTGQSSMVRDWVMLSLSNFTQRAPVAMATWSLSCFFVSASTSPWVAAILPHVISRMG--KLEQVDVNLFCLVATDFYRHQIEEELDRRAFQSVLEVVAA---PGSPYHRLLTCLRNVHKVTTC--
>RnHdh
MATLEKLMKAFESLKSFQQQQQQQQ------------PPPQ-PPPPPPPPPQPPQPPPQGQ-----------PPPPPPLPGP---AEE--------PL-HR-PKKELSATKKDRVNHCLTICENIVAQSLRNSPEFQKLLGIAMELFLL-CSDDA-SRRRMVADECLNKVIKALMDSNLPRLQLELYKEIKKNGAPRSLRAALWRFAELAHLVRPQKCRPYLVNLLPCLTRTSKRPEESVQETLAAAVPKIMASFGNFANDNEIKVLLKAFIANLKSSSPTVRRTAAGSAVSICQHSRRTQYFYNWLLNVLLGLLVPMEEDHPTLLILGVLL-TLRCLVP-LLQQQVKDT-SLKGSFGVTRKEMEVSPSAEQLVQVYEL-TLHHTQHQDHNVVTGALELLQQ-----------------LFRTPPPELLQALTTPGGLGQLTLV------REEAGGRGRSGSIVELLAGGGSSCSPVLSRKQKGKVLLGEEEALEDDSESRSDVSSSAFAASVKS-EIGGELAASSSGVSTPG--------SVGHDIITEQPRS-QHTL-QA-DSVDLSGC---------------DLT-----SAATDG------DEEDILSHSSSQFSAVPSDPAMDL-NDGT-Q-------------ASSPISDSSQTTTEGPDSAVTPSDSSEIVLDGADSQYLGVQIGQPQE-EDREA-AGVLSGEVSDVFRNSSLALQQAHLLERMGHSRQPSDSSVDKFVSKDEVAEAGDPE-SK-PCRIK-GDIGQPNDDDSAPLVHCVRLLSASFLLTGEKKALVPDRDVRVSVKALALSCIGAAVALHPESFFSKL---------YKVPL-STMESTE--E-QYVSDILNYIDHGDPQVRGATAILCGTLVYSILSRSRLRVGDWLGTIRALTGNTF---SLVDCIPLLQKTLKDESSVTCKLACTAVRHCVLSLCSSSYSDLGLQLLIDMLPLKNSSYWLVRTELLETLAEIDFRLVSFLEA--KAESLHRGPHHYTGFLKLQERVLNNVVIYLLGDEDPRVRHVAATTLTRLVPKLFYKCDQGQA-DPVEAVARDQSSVYL--KLLMH----E-TQPPSHFSVSTITRIYRGYSLLPSVTDVTM---ENNLSRVVAAVSHELITSTTRALTFGCCEALCVLSAAFPVCTWSLGWHCG---------------------------------------VPPLSAS-----------DESRKSCTVGMASMILTLLSSAWFPLDLSAIQ---DALILAGNLLAASAPKSLR--SSWASEEEGSS--AATRQ-E-----EIWPALGDRTLVPMVEQLFSHLLKVINICAHVLDDETPGPAI-K--AALPSLTNPPSLSPIRRK---GKEKEPGE-QTSTPMSPKKGGEASTASRQSD--TSGPVTASKSSSLGS--FYHL--------PSYLRLHDVLKATHANYKVTLDLQNSTEKFGGFLRSALDVLSQILELATLQDIGKCVEEVLGYLKSCFSREPMMATVCVQQLLKTLFGTNLASQF---DGLSSNPS-KSQCRAQRLGSSSVRPGLYHYCFMAPYTHFTQALADASLRNMVQ---ADQEHDASG---WFDVLQKVSAQLKTNLTSVTKN-RAD-KNAIHNHIRLFEPLVIKALKQYTTTTSVQLQKQVLDLLAQLVQLRVNYCLLDSDQVFIGFVLKQFEYIEVGQFRESEAIIPNIFFFLVLLSYERYHSKQIIGIPKIIQLCDGIMASGRKAVTHAIPALQPIVHDLFVLRGTNKADAG--KELETQKEVVVSMLLRLIQYHQVLEMFILVLQQCHK--E-N-EDKWKPLSRQVADIILPMLAKQQMHID--SHEALGVLNTLFEILAPSSLRPVDMLLRSMFITPSTM-ASVSTVQLWISGILAILRVLISQSTEDIVLSRIQELSFS-PYLISCPVIN--RLRDGD-SNP------TLGER---SRGKQV-KNLPEDTFSRFLLQLVGI------LLEDIVTKQLKVDMSEQ----QHTFYCQELGTLLM--CLIHIFKSGMFRRITAAATRLFTSDGC---EG-SFYTLDSLNARVRAMVPTHPALVLLWCQILLLI-NHTDHRWWAEVQQTPKRHSLSCTKSLNPQISAEE-D---S-GSAAQLGM-CNREIVRRGALILFCDYVCQNLHDSEHLTWLIVNHIQDLISLSHEPPVQDFI-SAIHRNSAASGLFIQAIQSRC-E-NLST-PTTLKKTLQCLEGIHL-SQSGAVLTLYVDRLLGTPFRALARM-VDTLACRR--VEMLLAANL-QSSMAQLPEEELNRIQEHLQNTGLAQRHQRLYSLL-DRFRLSTVQDSLSPLPPVTS-HPLDGDGHTSLETVNPDKDWYLQLVRSQCWTR--SDSALLEGAELVNRIPAEDMSDFMMSSEFNLSLFAPCLSLGMSEIAGSQK-SPLF--------------------------EAARR-----------------VTLDRVTNVVQQL-PAVHQVFQPF-LPTEPTAYWSKLNDLFGDTTSYQSLTTLARALAQYLVVLSKVP--APLHLPPEKEGHTVKFVVMTLEALSWHLIHEQ----IPLSLDLQAGLDCCCLALQVPGLWGVLSSPEYVTHTCSLIH---------CVR---FILEAIAVQPGDQLLGPESRSHTPRAVRK--EE---VD-SD-IQNLSHITSACEMVADMVESLQSVLALGHKRNSTLPS---FLTAVLKNIVVSLARLPLVNSYTRVPPLVWKLGWSPKPGGDFGTVFPEIPVE--FLQEKEVLKEFIYRINTLGWTSRTQFEETWATLLGVLVTQPLVMEQEE-SPPEEDTERTQIHVLAVQAITSLVLSAMAVPVAGNPAVSCLEQQPRNKPLKALDTRFGRKLSMIRGIVEQEIQEMVSQRENTATHHSHQ---AWDPVPSLLPATTGALISHDKLLLQINSEREPGNMSYKLGQVSIHSVWLGNNITPLREEEW-DEEEEEEA----------------------------DAPAPTSPP-VSPVNSRKHR------AGVDIHSCSQFLLELYSRWILPSSAA-RRTP----VI--LISEVVRSLLVVSDLFTDVPQFEMMYLTLTELRRVHPSEDEILIQYLVPATCKAAAVLGM-DKTVAEPVSRLLESTLRSTHLPSQIGALHGILYVLECDLL---------DDTVKQLIPVVSDYLLSNLKGIAHCVNIHSQQHVLVMCATAFYLMENYPLDV-GPEFSASVIQMCGVMLSGSEEST-PSVIYHCALRGLERLLLSE-QLSRLDTESLVKLSVD--RVNVQS-PHRAMAALGLMLTCMYTG--------KEKASPG-RASDPSPA--TPDS----ESVIVAMERVSVLFDRIRKGFPCEARVVARILPQFLDDFFPPQDVMNKVIGEFLSNQQPYPQFMATVVYKVFQTLHSAGQSSMVRDWVMLSLSNFTQRTPVAMAMWSLSCLLVSASTSPWVSAILPHVISRMG--KLEQVDVNLFCLVATDFYRHQIEEEFDRRAFQSVFEVVAA---PGSPYHRLLACLQNVHKVTAC--
>MmHdh
MATLEKLMKAFESLKSFQQQQQQQ-------------PPPQPPPPPPPPPPQPPQPPPQGQ----------PPPPPPPLPGP---AEE--------PL-HR-PKKELSATKKDRVNHCLTICENIVAQSLRNSPEFQKLLGIAMELFLL-CSDDAESDVRMVADECLNKVIKALMDSNLPRLQLELYKEIKKNGAPRSLRAALWRFAELAHLVRPQKCRPYLVNLLPCLTRTSKRPEESVQETLAAAVPKIMASFGNFANDNEIKVLLKAFIANLKSSSPTVRRTAAGSAVSICQHSRRTQYFYNWLLNVLLGLLVPMEEEHSTLLILGVLL-TLRCLVP-LLQQQVKDT-SLKGSFGVTRKEMEVSPSTEQLVQVYEL-TLHHTQHQDHNVVTGALELLQQ-----------------LFRTPPPELLQALTTPGGLGQLTLV------QEEARGRGRSGSIVELLAGGGSSCSPVLSRKQKGKVLLGEEEALEDDSESRSDVSSSAFAASVKS-EIGGELAASS-GVSTPG--------SVGHDIITEQPRS-QHTL-QA-DSVDLSGC---------------DLT-----SAATDG------DEEDILSHSSSQFSAVPSDPAMDL-NDGT-Q-------------ASSPISDSSQTTTEGPDSAVTPSDSSEIVLDGADSQYLGMQIGQPQE-DDEEGAAGVLSGEVSDVFRNSSLALQQAHLLERMGHSRQPSDSSIDKYVTRDEVAEASDPE-SK-PCRIK-GDIGQPNDDDSAPLVHCVRLLSASFLLTGEKKALVPDRDVRVSVKALALSCIGAAVALHPESFFSRL---------YKVPLNTT-ESTE--E-QYVSDILNYIDHGDPQVRGATAILCGTLVYSILSRSRLRVGEWLGNIRTLTGNTF---SLVDCIPLLQKTLKDESSVTCKLACTAVRHCVLSLCSSSYSDLGLQLLIDMLPLKNSSYWLVRTELLDTLAEIDFRLVSFLEA--KAESLHRGAHHYTGFLKLQERVLNNVVIYLLGDEDPRVRHVAATSLTRLVPKLFYKCDQGQA-DPVVAVARDQSSVYL--KLLMH----E-TQPPSHFSVSTITRIYRGYSLLPSITDVTM---ENNLSRVVAAVSHELITSTTRALTFGCCEALCLLSAAFPVCTWSLGWHCG---------------------------------------VPPLSAS-----------DESRKSCTVGMASMILTLLSSAWFPLDLSAHQ---DALILAGNLLAASAPKSLR--SSWTSEEEANS--AATRQ-E-----EIWPALGDRTLVPLVEQLFSHLLKVINICAHVLDDVTPGPAI-K--AALPSLTNPPSLSPIRRK---GKEKEPGE-QASTPMSPKKVGEASAASRQSD--TSGPVTASKSSSLGS--FYHL--------PSYLKLHDVLKATHANYKVTLDLQNSTEKFGGFLRSALDVLSQILELATLQDIGKCVEEVLGYLKSCFSREPMMATVCVQQLLKTLFGTNLASQF---DGLSSNPS-KSQCRAQRLGSSSVRPGLYHYCFMAPYTHFTQALADASLRNMVQ---AEQERDASG---WFDVLQKVSAQLKTNLTSVTKN-RAD-KNAIHNHIRLFEPLVIKALKQYTTTTSVQLQKQVLDLLAQLVQLRVNYCLLDSDQVFIGFVLKQFEYIEVGQFRESEAIIPNIFFFLVLLSYERYHSKQIIGIPKIIQLCDGIMASGRKAVTHAIPALQPIVHDLFVLRGTNKADAG--KELETQKEVVVSMLLRLIQYHQVLEMFILVLQQCHK--E-N-EDKWKRLSRQVADIILPMLAKQQMHID--SHEALGVLNTLFEILAPSSLRPVDMLLRSMFITPSTM-ASVSTVQLWISGILAILRVLISQSTEDIVLCRIQELSFS-PHLLSCPVIN--RLRGGG-GNV------TLGEC---SEGKQ--KSLPEDTFSRFLLQLVGI------LLEDIVTKQLKVDMSEQ----QHTFYCQELGTLLM--CLIHIFKSGMFRRITAAATRLFTSDGC---EG-SFYTLESLNARVRSMVPTHPALVLLWCQILLLI-NHTDHRWWAEVQQTPKRHSLSCTKSLNPQKSGEEED---S-GSAAQLGM-CNREIVRRGALILFCDYVCQNLHDSEHLTWLIVNHIQDLISLSHEPPVQDFI-SAIHRNSAASGLFIQAIQSRC-E-NLST-PTTLKKTLQCLEGIHL-SQSGAVLTLYVDRLLGTPFRALARM-VDTLACRR--VEMLLAANL-QSSMAQLPEEELNRIQEHLQNSGLAQRHQRLYSLL-DRFRLSTVQDSLSPLPPVTS-HPLDGDGHTSLETVSPDKDWYLQLVRSQCWTR--SDSALLEGAELVNRIPAEDMNDFMMSSEFNLSLLAPCLSLGMSEIANGQK-SPLF--------------------------EAARG-----------------VILNRVTSVVQQL-PAVHQVFQPF-LPIEPTAYWNKLNDLLGDTTSYQSLTILARALAQYLVVLSKVP--AHLHLPPEKEGDTVKFVVMTVEALSWHLIHEQ----IPLSLDLQAGLDCCCLALQVPGLWGVLSSPEYVTHACSLIH---------CVR---FILEAIAVQPGDQLLGPESRSHTPRAVRK--EE---VD-SD-IQNLSHVTSACEMVADMVESLQSVLALGHKRNSTLPS---FLTAVLKNIVISLARLPLVNSYTRVPPLVWKLGWSPKPGGDFGTVFPEIPVE--FLQEKEILKEFIYRINTLGWTNRTQFEETWATLLGVLVTQPLVMEQEE-SPPEEDTERTQIHVLAVQAITSLVLSAMTVPVAGNPAVSCLEQQPRNKPLKALDTRFGRKLSMIRGIVEQEIQEMVSQRENTATHHSHQ---AWDPVPSLLPATTGALISHDKLLLQINPEREPGNMSYKLGQVSIHSVWLGNNITPLREEEW-DEEEEEES----------------------------DVPAPTSPP-VSPVNSRKHR------AGVDIHSCSQFLLELYSRWILPSSAA-RRTP----VI--LISEVVRSLLVVSDLFTERTQFEMMYLTLTELRRVHPSEDEILIQYLVPATCKAAAVLGM-DKTVAEPVSRLLESTLRSSHLPSQIGALHGILYVLECDLL---------DDTAKQLIPVVSDYLLSNLKGIAHCVNIHSQQHVLVMCATAFYLMENYPLDV-GPEFSASVIQMCGVMLSGSEEST-PSIIYHCALRGLERLLLSE-QLSRLDTESLVKLSVD--RVNVQS-PHRAMAALGLMLTCMYTG--------KEKASPG-RASDPSPA--TPDS----ESVIVAMERVSVLFDRIRKGFPCEARVVARILPQFLDDFFPPQDVMNKVIGEFLSNQQPYPQFMATVVYKVFQTLHSAGQSSMVRDWVMLSLSNFTQRTPVAMAMWSLSCFLVSASTSPWVSAILPHVISRMG--KLEQVDVNLFCLVATDFYRHQIEEEFDRRAFQSVFEVVAA---PGSPYHRLLACLQNVHKVTTC--
>SsHDH
MATLEKLMKAFESLKSFQQQQQQQQQQQQQQQQQQ----------LPPPPPQPPQPPPQTQPPPQPPPPPPPPPPPPP--GPAV-AEE--------PL-HR-PKKELSATKKDRVNHCLTICENIVAQSLRNSPEFQKLLGIAMELFLL-CSDDAESDVRMVADECLNKVIKALMDSNLPRLQLELYKEIKKNGAPRSLRAALWRFAELAHLVRPQKCRPYLVNLLPCLTRTSKRPEESVQETLAAAVPKIMASFGNFANDNEIKVLLKAFVANLKSGSPTVRRTAAGAAVSVCQHSRRTRYFYSWLLSVLLGLLVPVEEEHGTLLILGVLL-TLRYLVP-LLQQQVKDT-SLKGSFGVTRKEMEVSPSTEQLVQVYEL-TLHYTQHQDHNVVTGALELLQQ-----------------LLRTPPPELLQALTSPGGIAQLTAN------NDEPRCRSRSGSIVELIAGGGSSCSPVLSRKQKGKVLLGDAAALEDEPASRSEGSSPALTASVTG-ELGGELAPSS-GVSTPGSA-SSAADSVGHDIITEQPRS-QHTL-QP-DSVDLSGC---------------DLS-----SAATDG------DEEDILSHSSSQMSAVPSDPAMDL-NDGT-Q-------------ASSPVSDSSQTTTEGPDSAVTPSDSSEIVLDGADGQYSGLRLGQPQDADADEDAAGLLPHGGPDAFRSSPTALQQSHVLKSLGHSRQPSDSSVDKFVSRDEAAEAGEPE-NK-PCRIK-GDIGQSTDEDSAPLVHCVRLLSASFLLTGKRNALVPDRDVRVSVKALALSCVGAAVALHPESFFSKL---------YKAPLDSV-EYPD--E-QYVSDILSYIHHGDPQVRGATAILCGTLVSSILSRSRFHVGDWMGAVRALTGNAF---SLVDCIPLLQKTLKDESSVTCKLACTAVRLCVAALCGSSYSQWGLQLITDLLTLRSSSYWLVRTELLETVAEIDFRLVSFLEA--KAENLHRGAHHYTGLLRLQERVLNNVVIYLLGDEDPRVRHVAAASLVRLVPKLFYKCDQGQA-DPVVAVARDQSSVYL--KLLMH----E-TQPPSHFSVSTVTRTYRGYNLLPSVTDVTL---ENNLSRVTAAVSHELITSTTRALTFGCCEALCLLSTAFPVCVWSLGWHCG---------------------------------------VPPLGAA-----------DESRKSCTVGMATTVLTLLSSAWFPLDLSAHQ---DALILAGNLLAASAPRSLR--SSWTLEEEASP--AATRQ-E-----EVWPALGDRSLVPMVEQLFSHLLKVLNICAHVLDDVAPGPAV-K--AALPSLANPPSLSPIRRK---GKEKEPGE-QASVPVSPKKGGEASPAARQSD--TSGPVAANKSSSLGS--FCHL--------PSYLKLHDVLKATHANYKVTLDLQSGTEKFRGLLCSALDVLSQVLEVATLQDIGKCVEEILGYLKSCFSREPTMATVCVQQLLKTLFGTNLASQF---DGLASTPS-KCQGRAQRLGSSSVRPGLYHYCFMAPYTHFTQALADASLRNLVQ---AEQDHDASG---WFDVLQKVSTQLKTNLTSVTKN-RAD-KTALHNHIRLFEPLVIKALKQYTTTTSVQLQKQVLDLLAQLVQLRVNYCLLDSDQVFIGFVLKQFEYIEVGQFRESEAIIPNIFFFLVLLSYERYHSKQIIGIPKIIQLCDGIMASGRKAVTHAIPALQPIVHDLFVLRGTNKADAG--KELETQKEVVVSMLLRLVQYHQVLEMLILVLQQCHK--E-S-EDKWKRLSRQVADVILPMLARQQMHID--SHDALGVLNTLFEVLAPSSLRPVDMLLRTMFLTPDSL-AAVSTVQLWVSGILAILRVLISQSTEDIVLSRIQELSFS-PSLISCPMII--RLRGGN-SDS------APEEH---SEGRQG-KNLPEETFSRFLLQLVGI------LLEDIVTKRLRVEVSEQ----QHTFYCQELGTLLM--CLIHIFKSGMFRRVTAAASRLLT-DGA---DG-AFFGLERLNAWVRAMVPTHPALVLLWCQILLLV-SHTDYRWWAEVQQTPRRRSLSSTKSLGPQMSGEDED---S-DAASRLGM-CSREIVRRGALILFCDYVCQNLHDSEHLTWLIVNHIQDLIHLSHEPPVQDFI-SAVHRNAAASGLFIQAIQSRC-E-NLSA-PTTLKKTLQCLEGIHL-SQSGAVLTLYVDKLLRTPFRVLARM-VDTLACRR--VEMLLAANL-QSSMAQLPVEELTRIQEYLQSSGLAQRHQRLSSLL-DRLRLATAPGSRGPAPRVSS-HPLDGDGPLALETVSPDKDWYLRLVKSQCWTR--SDSALLEGAELVSRIPPGDMGAFLMNPEFNLSLLAPCLGLGMREISAGQK-SPLF--------------------------EAARA-----------------ATLDRVTSVVQQL-PAVHQVFQPF-LPTEPAAYWSKLDDLFGDAVLYRSLTTLARALAQYLLVLSKLP--GPLQLPPEKEADTVRFVVMTLEALAWHLVHEQ----IPLSLDLQAGLDCCCLALQLPGLWSALSSPEMVTHACSLIL---------CVR---FILEAIVVQPGDQLLSPERKADTPKAAG---EDE--VD-SN-TQSPPYLGAACRMVAEMVASLPSVLALGRERSSRTPA---FLAPVLRNVIVSLARLPLVNSYTRVPPLVWKLGWSPRPGGDFGTAFPEIPVE--FLQEKEVFREFIFRINTLGWTSRTQFEETWATLLGVLVTQPLVMEQEE-NPPEEDTERTQIHVLAVQAITSLVLSAMTVPVAGNPAVSCLEQQPRNKPLKALDTRFGRKLSVIRGVVEQEVQAMVSKRENVATHHLYQ---AWDPVPSLSPATTGALISHDRLLLQVNPERELGDTGYQLGQVSIHSVWLGNSITPLREEEW-DEEEEEEA----------------------------DVPVP-SPP-TSPLNSRKHR------AGVDIHSCSQFLLELYSRWILPSSAA-RRTP----VI--LISEVVRSLLVVSDLFTERSQFEMMYLTLTELRRAHPPEDEILLQYLVPATCKAAAVLGM-DKAVAEPVSRLLESTLRSSHLPSRIGALHGALYVLECDLL---------DDTAKQLIPAISDYLLSNLRGVAHCVNVHSQQHVLVMCATAFYLIENYPLDV-GPEFSASVIQMCGVMLSGSEEST-PSIVYHCVLRGLERLLLSE-QLSRLDAESLVKLSVD--RVNAHS-PHRAMAALGLMLTCMYTG--------KEKISPG-RSSDPSPA--APDS----ESVIVAMERVSVLFDRIRKGFPCEARVVARILPQFLDDFFPPQDVMNKVIGEFLSNQQPYPQFMATVVYQVFQTLHSTGQSSMVRDWVMLSLSNFTQRTPVAMAVWSLSCFFVSASTSPWVSAILPHVVSRMG--KLEQVDVNLFCLVATDFYRHQIEEELDRRAFQSVFEVVAV---PGNPYHRLLTCLQDVHRVAAC--
>GgHtt
MATMEKLMKAFESLRSFQQQQ-----------------------------------------------------------VPAAIPEE--------PT-QR-PKKELLTTKKDRVNHCLTICENIVAQSLRNSPEFQKLLGIAMELFLL-CSEDVESDVRMVADECLNKVIKALMDSNLPRLQLELYKEIKKNGASRSLRAALWRFAELAHLVRPQKCRPYLVNLLPCLTRISKRPEESVQETLAAAIPKIMAAFGNFANDNEIKVLLKAFIANLKSSSPTIRRTAAGSAVSICQHSRRTQYFYAWLLNVLLGLLVPVEDDHPTLLILGVLL-TLRYLIP-LLQQQVKDT-SLKGSFGVTRKETEISPSPEQLIQVYEL-TLHYTQHQDHNVVTGALELLQQ-----------------LFRTPPPELLHALTSLGGIAQVSVS------KDESAIRSRSGSIVELIAGGGSSCSPVLARKHKGKILLGEEEGLEDDPETRSDVSAASFAASVKG-EITSELASSS-GVSTAGSVGSSAADPTGHDIITEQPRS-QHTL-QS-DSVDLSSC---------------DLT-----STATEG------EDDDVLSRSSSQISAVQSDPTMDL-NDGT-Q-------------ASSPISDSSQTTTEGPDSAVTPSDSSEIVLEGAEGQYSGMQIGQLQD-EEDEA-ANILQDDSSESFRSS-IALQQPHLLKTMSHSRQPSDSSVDRFPSKEDAVEPIDHE-NK-PSRVK-GDIGHYTDGNSAPLVHCVRLLSASFLLTGEKGALVPDRDVRVSVKALAVSCVGAAVALHPESFFSKL---------YKMPLEAMGEDYE--E-QYVSDILNYIDHGDPQIRGATAILCGTIINSILLKSRFDVEKWLVNVRSSTGNLF---SLVDCIPLLQKTLKDESSVTCKLACTAVRHCIMSLCSSSYSELGLQLIVDLLTLKNSSYWLVRTELLETLAEVDFRLVSFLEG--KTDSLHRGVHHYTGLLKIQERVLNDVVICLLGDEDPRVRHVAAASLMRLVPKLFYNCDQGQA-DPVVAVARDQSGVYL--KLLMH----E-TQPPSHFAVSTITRTYRGYNMLQNPTDVTM---ENNLSRVVAAISHALTISTTRSLTFGCCEALCLLSTTFPVCTWTVGWHCG--------------YVLHPI-FMLLKLMHMKALGYQTFHVSQPSPS-----------DDAQKGCTIGMAGMVLSLLSSTWFPLDLSAHQ---DALILTGNLLAASAPKCLK--NPWSAEEDSNQ--VAAKQ-E-----EPWPALADRTLVTLVEQLFSHLLKVINICAHVMDDVAPGPAV-K--AALPSLTNPPSLSPIRRK---GKEREPVE-QTSVPMSPKKGGETSP-GRHGDI--SGPAPTSKSSSVGS--FYHL--------PSYLKLYDVLKATHANYKVTLDLQNSNEKFGCFLRSALDVLSQILELATLQDIGKCVEEILGYLKSCFNREPTMATVCVQQLLKTLFGTNLASQY---DGLSSNTS-KAQGKAQRLGSSNLRPGLYHYCFMAPYTHFTQALADASLRNMVQ---AEQEHDASG---WFDVLQKVSTQLKTNITSAAKH-RAD-KNAIHNHIRLFEPLVIKALKQYTTTTSVQLQRQVLDLLAQLVQLRVNYCLLDSDQVFIGFVLKQFEYIEVGQFRESEAIIPNIFFFLVLLSYERYHSKQIIGIPKIIQLCDGIMASGRKAVTHAIPALQPIVHDLFVLRGTNKADAG--KELETQKEVVVSMLLRLIQYHQVLEMFILVLQQCHK--E-N-EDKWKRLSRQIADIILPMLAKQQMHID--SHDALGVLNTLFEILAPSSLRPVDMLLRSMFVTPKTM-ASVSTVQLWISGILAILRVLISQSTEDIVLSRVQELSFS-PYLISRQAIN--RLRHGENNVS------AQEDH---SEVKQT-KYLPEETFSRFLLQLVGI------LLEDIVTKQVKVDMNEQ----QHTFYCQELGTLLM--CLIHIFKSGMFRRITAAATRLFTGDGS---DG-SFYTLESLSDLVQSMVPTHPSLVLLWCQILLLV-NYTNYNWWSEVHQTPKRHSLSTTKLLSPQISGDSDE---S-DSESKRGM-CNREIVRRGALILFCDYVCQNLHDSEHLTWLIVNHVQDLINLSHEPPVQDFI-SAVHRNSAASGLFIQAIQSRC-E-NLAA-PTTLKKTLQCLEGIHL-SQSGAVLTLYVDKLLCTPFRVLARM-VDTLACRR--VEMLLAATL-QNSITQLPVEELDRIQEYLQNSGLATRHQRLYSLL-DRFRLMVAPDTTSPSPLVTS-HPLDGEDQPGLENVILDKDWYMSLVRSQCCIK--SDSALLEGAELLNRIPQPDLNSFMNSKEFNLSLLAPCLSLGMNEISRDQK-SSLF--------------------------EAARR-----------------VTLDHLSATVLNL-PASHQVFQPL-LPTEPSAYWKKLNDIFGDEVMYQSVMTLCRALAQYLLLLSKLP--TSLRVPPDKEDDILKFVVMSIEALSWHLIHDR----LPISIDLQAALDCCCLTLQQPSLWNLLASAANVTYACSLIN---------CIK---FIIEAVAVEPGNQLLSPERKKN---ASKGLSEDE--VD-SN-MHKMKHITAACEMVAEMVECLQTVLALGHHRNSSIPA---FLTPVLKNIIISLARLPLVNSYTRVPPLVWKLGWSPKPAGDFGTVFPEIPVE--FLQEKEIFKEFIYRINTLGWISRTQFEETWATLLGVLVTQPIVMDQEE-NQQEEDTERTQINVLAVQAITSLVLSAMTIPVAGNPAVSCLEQQPRNKALKALDTRFGRKLSVIRGIVEQEIQAMVSKRDNIATHHLYQ---AWDPVPSLSPVSTGALISHEKLLLQINTEREIGDMDYKLGQVSIHSIWLGNNITPLREEEW-GEDEEDEN----------------------------DVPVPSSPP-TSPINTRKHR------AGVDIHSCSQFLLELYSQWILPSSP-NKRTP----VI--LISEVVRSLLAVSDLFTERNQFEMMYTTLTELRKVHPSEDEILIQYLIPATCKAAAVLGM-DKAVAEPVSRLLESTLRSTHMPSRIGALHGILYILECDLL---------DETAKQLIPIISEYLLSNLRAVAHCVTVHNQQHILVMCAAAFYLIENYPLDV-GPEFSAGIIQMCGVMVSGSDEST-PSIIYHCVLRGLERLLLSE-QLSRLDSESLVKLSVD--RVNVQS-PHRAMAALGLMLTCMYTG--------KEKVSPS-RSTDANPA--APDS----ESVIVAMERVSVLFDRIRKGFPFEARVVARILPQFLDDFFPPQDVMNKVIGEFLSNQQPYPQFMATVVYKVFQTLHTTGQSSMVRDWVMLSLSNFTQRTPVAMAMWSLSCFFVSASTSQWISAILPHIISRMG--KLEQVDVNIFCLVAMDFYRHQIDEELDRRAFQSVFEVVAS---PGTPYHRLLTCLQNVHKVTA---
>XtHtt
MATMEKLMRAFESLKSFQQQQ-----------------------------------------------------------VPVV-PEE--------PA-PK-AKKDPSTNKKDRVNHCLTICENIVAQSLRNSPEFQKLLGIAMELFLL-CSDDAESDVRMVADECLNKVVKALMDSNLPRLQLELYKEIKKNGAPRSLRAALWRFAELAHLVRPQKCRPYLVNLLPCLTRISKRHEESVQETLAAAIPKIMAAFGNFANDNEIKVLLKAFIANLKSSSPAIRRTAAGSAVSICLHSRRTQYFYTWLLNVLLGLLIPVEDEHPTLLILGVLL-TLRYLMP-LLQQQVKDT-SLKGSFGVTQKEADISPSAEQLIQIYEL-TLHYTQHRDHNVVTGALELLQQ-----------------IFRTPPLDLLHVLTTPGSIEQVSVC------RDEPYSRSRSGSIVELIAGGSSTCSPVIARKQKGKIHLGEEEGLDDDLEGKSDAPATPFAAT-KN-EVPSDVTNLS--STAPGAN----LEGASHDIITEQPRS-QHTL-QS-DSVDISSS---------------DLA-----STVTEG------DEEDILSHSSSQISTVQSDTNMEL-NEGTTQ-------------ASSPVSDSSQTTTEGPDSAVTPSDSSEIVLDAAESQYSGMQIGQLQD-EEDEG-AILHQEEAGEHFGSSSLGLNQTHLLKTMGHSRQSSDSSVERFVPKEEPVDPGDLE-NK-PSRIK-GDIGHYMDKDAAPLIHCVRLLSASFLLTGQKSVLVPDRDVRVSVKALAVSCVGAAVALLPESFFSKL---------YKLPTETT-ESQE--I-QYVSDILNYINHGDPQVRGATAILSGTIVFSVLSKAHFEAETWISKVKANTGNTF---SVQDCIPLLQKSLKDESSVTCKLACMAVRHCIMTLCCSTYSELGLQLIIDLLTLKNSSYWLVRTELLETLAEIDFRLVNFMEA--RTENLHRGLHYYTGLLHLQDRVLNNVIISLLGDDDARVRHVAAASLARLVPKLFYNCDQVQA-DPVVAAARDQSSIYL--KLLMH----E-TQPPSHFAVSTITRIYRGYNIQQSPTDISM---ENNISKVITAVSHALTTSTTRALTFGCCEALCLLSITYPVCTWSIGWHCG--------------YVTSTS-AQTSRIQVYKNRG-RSFSISQQSPS-----------EEPRKSCTAGMSSMILSLLSSAWFPLDLSAHQ---DALVLVGNLLAATAPKSLK--NPWTSEEETSQ--GANKQ-E-----EPWPALGDRAVVGMVDQLFIHLLKAINICAHVIDDITPGPVV-K-------------------------------------------------SRQTEA--SGPAQTSKS--IGS--FYHL--------PSYLKLYDVLKATYANYKVSLDLQNNNEKFGGFLRSALDVLSQILELATLTDIAKCVEEILGYLKSCFSREPVMATVCVQQLLKTLFGTNLASQF---EAMSSNPS-KCQGKAQRLGSSNLRPGLYHYCFMAPYTHFTQALADASLRNMVQ---ADQEQDTSG---WFDVLQKVSSQLKNSISNVTKH-RTD-KNAIHNHIRLFEPLVIKALKQYTTTTSVQLQRQVLDLLAQLVQLRVNYCLLDSDQVFIGFVLKQFEYIEVGQFRESEAIIPNVFFFLVLLSYERYHSKQIIGIPKIIQLCDGIMASGRKAVTHAIPALQPIVHDLFVLRGANKADAG--KELETQKEVVVSMLLRLIQYHQVI-----------------------------------------MHID--SHDALGVINTLFETLAPSALRPVDMLLRSMFVVPCTM-ASVSTVQLWISGILAILRVLISQSTEDIVLSRIQELSLS-PKLICCQNIM--NLREGDNPLPP----EVYPEQ---SE--N--KPAPEETFSRFLLQLVGI------LLEDIVYKELKVDLSEQ----QHTFYCQQLGTLLM--CLIHIFKSGTFRRITNAAMRLFKGDGS---NG-SFYTLESLNGLVESMFPTHPSLVLLWCQFLLLI-NYTNYSWWSEVHQTPKRNSLSSTKLLSPHMSTESDD---P-DLTSKPGI-CNREIVRRGALILFCDYVCQNLHDSEHLTWLIVNHVQDLINLSHEPPVQDFI-SAIHRNSAASGLFIQAIQSRC-E-NLAA-PTSLKKTLQCLEGIHL-SQSGAVLLLYIDKLLCTPFRVLARM-VDTLACRR--VEMLLAATP-QNSISQLPMEELDRMQEYLQSSGLAQRHQRLYSLL-DRFRMTVAPDTVSPLPSVTS-HPLDGENQATLETLDPDKEWYVSLVRSQCFTH--SDSALLEGAELVNKIPAAERHSFMTSKNFNVSLLAPCLALGVHQISGEQD-SSFF--------------------------KTTLT-----------------VIVDLLSGSVEQL-PAGHQVLQPL-QQVESTAYWEKLSLLFGDSSVYCSLVALCRALAQYLVSLPKLP--AEFHIQQEKEVDFVKFMVLCVEAISWHLVHEQ----VPLSMDLQAVIDYCCLTLQQPALWNLLASSEYVTHACSLIM---------CVR---FILEAVAVEPGDQLLSPERRKNK--MSED-SEED-QVD-SS-EQKHVFIKTACEMMAEMVESLQTILVFGHQKNRNFSA---FLTPVFRNIIISLARLPLVNSYTRVPPLVWKLGWAPKWGGEFGTSLPEIPVE--FLQEKEVFREFIYCINTLGWTSRTQFEETWATLLGVLVTQPMVMDQDE-NQQEEDTERTQINVLAVQAITSLVLSAMTITVAGNPAISFLEQQPRNKSLKALDTRFGRKLSVVRGIVEEEIQAMVSKRDNIATHHSCQ---AWDPVPSLSAPTTGTLINQERLLLQINTEREIGNMSYKLGQVSIHSVWLGNNITPLRQEEL-DEDEEDEN----------------------------ENPTPSSPP-MSPINSRKHR------AGVDIHSCSQFLLELYSQWILPTNTG-KKTP----AI--LISEVVRSLLTVSDLFTERNQFEMMYTALTELQKQHPSEDEILNQYLVPAICKAAAVLGM-DKVIAEPVSRIIETTLRSTHMPSRIGALHGILYILECDLL---------DDTAKQLIPVISDYLLSNLRGIAHCVNLHNQQHVLVMCATAFYLIENYPLDV-GPEFTSGIIQMCGVMVSGSEEST-PSMVYHCVMRGLERLLLSE-QLSRLDGEALVKLSVD--RVNMHS-PHRAMTALGLMLTCMYTG--------KEKISPG-RATEPSPA--APDS----ESVIVAMERVSVLFDRIRKGFPFEARVVARILPQFLDDFFPPQDVMNKVIGEFLSNQQPYPQFMATVVYK--------GQSSMVRDWVMLSLSNFTQRTPVAMAMWSLSCFFVSASTSKWISAILPHVISRMG--KSEPVDVNLFCLVAIDFYKHQIDEELDRRSFQSVFELVAS---PGSPYYRLLLCLQNVHKITVF--
>DrHtt
MATMEKLMKAFESLKSFQQQQ-----------------------------------------------------------GPLS-AEE--------LV-QK-QKKDLATTKKDRVTHCLTICENIVAQSLRTSPEFQKLLGIAMEMFLL-CSDDKESDVRMVADECLNKIIKALMDSNLPRLQLELYKEIKKNAASRSLRAALWRFAELAHLVRPQKCRPYLVNLLPCLTRITKRQEETVQETLSSSIPKIMAALGHFANDGEIKMLLKAFVANLKSSSPTIRRTAASSAVSVCQHSRRTHYFYTWLLNVLLGLVVPVDEEHSSHLILGVLL-TLRYLMP-LIQQQTPST-SLKGSFGLVRKEADVTPAPEQLIQVYEL-TLHYTQHWDHNVVTASLELLQQ-----------------MFRTPPPELLNVLITRGKITHTSVF------REEMESRARSGSILELIAGG-STCSPLLLRKQKGKLLSGEEEGLEDDPE-RAEVTTGSFTASVGG-DSSSE-APSSSGVSS----------LGTSDIITEQPRSSQHAL-QPGDSVDLSAS---------------EQG------VGPDTPDE--EDEEDMLSRSSSGGAGLVSTSG-DLVTDAN-Q------MSAGAV-SSSPPSESSQTTTEGPDSAVTPSDCAELVLDGSESQYSGMQIGTLQD-EEEEGSAPPP-DKPPEPFSQSALALSKPHLLEGKGHNRQSSDSSVDRFIPKEEVLEPAELD-NK-PSRIK-GDIGHYTDPKEEPLMHCVRLLAASFLLTGQRNGLVPDNEVRVSVKALAVSCVGAAAALLPEAFFN-LL--------YLQPLDGQ-QT-E--EQQYISDILQYIEHGDHQIRGATAILCGALIQAIQLKTRYNTETWLSQIQSVTGSSV---TLENFVPLLQRSLKDESSVTCKMACAAVRHCIMALCNGSLSELGLQLLIDLLTLKNCSYWLVRTELLETLAEIDFRLISFLE--RKTEKLHKGEHHYTGLLRLQDRVLNDVVLYLLGDEDPRVRHVAANTIGRLVPRLFFDCDQGQT-DPVVAIARDQSSVHL--QLLMH----E-TQPPSQFTVSTITRTYRGFNLCQSAPDVTV---ENNLSRVITAISHALTSSTSRAMTFGCCEALCLLSSTFPVCNWSTGWHCG--------------FVSSSV-FHLNRSSQYRSRG-RSFSLSQSGSN-----------EEVRRSLTVGVASMVLSLISSAWFPLDLSAHQ---AALLLAGNLLAAVAPKCMK--SPWAGEEESSP--ASSKV-E-----EPWPALNDRSLVVMVEQLFSHLLKILNICAHVLDDTPPGPAV-K--ASLPSLANTPSLSPIRRK---GKEKDMME-AGTTPMSPKKGGETNT-GRAAD--STATAAVNKSTTLGS--FYHL--------PPYLKLYDALRATHANYKVTLDLHNPNEKFGGFLRSALDVLSQLLELATLHDIGKCVEEILGYLKSCFSREPTMATVCVQQLLKALFGTNLASQY---EGASSNPC-RSQGKALRLGSSSVRPGLYHYCFMAPYTHFTQALADASLRNMVQ---AEQEQDASG---WFDVMQKVSNQLRSSITNVTRH-RGD-KNAIHNHIRLFEPLVIKALKQYTTSTSVALQRQVLDLLAQLVQLRVNYCLLDSDQVFIGFVLKQFEYIEVGQFRDSEEIVPNIFFFLVLLSYERYHSKQIISIPKIIQLCDGIMASGRKAVTHAIPALQPIVHDLFVLRGSNKADAG--KELETQKEVVVSMLLRLIQHHQVLEMFILVLQQCHK--E-N-EDKWKRLSRQVADIILPMIGKQQMHLD--SHEALGVLNTLFESVAPSSLRPVDMLLKSMFITPSTL-ASVGTVQLWVSGILAILRVLISQSTEDIILSRIQELSLS-PYLLSCPTIR--RLCDDDVPAPPETLPVAMEDAN--GET--T-RFPPEETFARFLLQLVGV------LLDDIANKQVKVDMSEQ----QHTFYCQQLGTLLM--CLIHIFKSGMFRRITAAGSKLLKAEGG---EGGDFYTLEGLNSLVLQLITTHPSLVLLWCQVLLII-NYTNYTWWSEVHQTPRRHSLSSTKLLSPHSSGE-EE-R-P-EG--KLTM-CNREIVRRGALILFCDYVCQNLHDSEHLTWLTVNHVSDLISLSHEPPVQDLI-SAVHRNSAASGLFIQAIQSRC-D-NLCT-PVMLKKTLQCLEGIHL-SQSGALLMLYVDKLLNTPFRVLARM-VDTLACRR--VEMLLAETL-QNSIAQLPLEELDRIQQYLQTSGLAQRHQRFFSLL-DRFRATVAEDTTSPVAPITT-HPLDGDPPPPPENVEPNKEWYVTLVKSQCCLR--GEGALYETTELLTKLPQSDLNAIMTCKDFNLCLLASCLSVGVQRVCKDHG-AVLF--------------------------DTAQQ-----------------VTFERLAGVIELL-PSPHQPLLPS-SKVCPD-YWQKLNQVYGEPGFYQTVLSLCGVLSQYLLSLSKLP--SSMHIPKDRETLITTFSTLAIEVVVWRLLQDQ----LPLSVDMQMSLSCLCLALQQPAVWTHFTSHSYLTHTCSIIH---------CIQ---LLIHAVAVGPGDQFLRPERKISEQ------SED--QVD-SS-DNQR--EWHCCEIMAELVEGLQTVLTLGHHKNKNIPA---FLTPTLRNVIISLARLPLVNSYTRIPPLVWKLGWSPKLSGEFGTALPEIPVE--FLQEKDVFREFLYRINTLGWSSRTQFEETWATLLGVLVTQPITMDQEEETQQEEDLERTQINVLAVQAITSLVLSAMTLPTAGNPAVSCPEQQPRNKILKALDTRFGRKLSVIRGMVEREIQAMVSKRDNIATHFPYQ---AWDPVPSLSSSTAGTLISHEKLLLQINTEREMGNMDYKLGQVSIHSVWLGNNITPLREEEW-GEDEEDEA----------------------------DAPAPASPQ-LSPINSRKHR------AGVDIHSCSQFLLELYSQWILPGSPSSRKTP----VV--LISEVVRSLLAVSDLFTERNQFDMMFSTLTELQKVHPPEDEILNQYLVPAICKAAAVLGM-DKAIAEPVCRLLESTLRSTHLPSRIGALHGVLYVLECDLL---------DDTARQLIPTVSEYLLSNLRAIAHCVNLHNQQHVLVMCAVAFYMMENYPLDV-GSEFNAGIIQLCCMILSASEEAT-PSIIYHCVLRGLERLLLSE-QLSRMDAETLVKLSVD--RVNMPS-PHRAMAALGLMLTCMYTGVAGE--EGKEKGSPG-RPADADPT--APDS----ESVIVAMERVSVLFDRIRKGFPSEARVVARILPQFLDDLFPLQDVMNKVIGEFLSNQQPYPQFMATVVYKVFQTLHATGQSSMVRDWVLLSLSNFTQRTPVAMAMWSLSCFFVSASTSQWISALLPHVISRMG--KSDTVDISLFCLVAMDFYRHQIDEELDRRAFQSVFEMVAS---PGSPYYQLLCCLQSIHQDTSL--
>TnHtt
MATMEKLMKAFESLKSFQQQQ-----------------------------------------------------------GPPT-AEE--------IV-QR-QKKEQATTKKDRVTHCLTICENIVAQSLRMSPEFQKLLGIAMETFLL-CSDDSESDVRMVADECLNKIIKALMDSNLPRLQLELYKEIKKNGASRSLRAALWRFAELAHLIRPQKCRPYLVNLLPCLTRITKRQEETIQETLAAAMPKIMAALGHFANDGEIKVLLKSFVANLKSSSPTIRRTAASSAVSVCQHSRRTSYFYTWLLNVLLGLLVPVDEEHHSHLILGVLL-TLRYLMP-LLQQQVNTI-SLKGSFGVMQKEADVQPSPEQLLQVYEL-TLHYTQHWDHNVVTAALELLQQ-----------------TLRTPPPELLHMLITAGSIQHASVF------RQDAESRARSGSILELIAGGGATCSPLLHRKHRGKMLSGEEDGLEDDPE-RAEVATGSFTASVVGADNPSA-AQ--------------------VDIITEQPRS-SHTI-QPGDSVDLSASS--------------EQGGGGGGTSASDTPESPNDNEEDMLSRSSSCGANLTPETADDATPESTTQEGGESGTLPGAGDHSLPPSDSSQTTTEGPDSAVTPSDVAELVLDGSESQYSGMQIGTLQD-EEEEGTAASSHEEAPEPFLRSALALSKPHLFESRGHNRQGSDGSVDCFTPKEEPPEP-EPD-NKL-SRIK-GAIGHYTDRGVEPVVHCVRLLSASFLLTGQRSGLTPDKEVRVSVKALAVSCVGAAAALHPEAFFNSL---------YLEPLDGL-PA-E--EQQYISDILGFIDHGDPQIRGATAILCAAIIQAALSKMRYNIHSWLASVQSTTGNPL---SLVDLVPLLRKALKDESSVTCKMACSALRHCIMSLCSSTLSELGLQLLVHLLALKDSSYWLVRTELLETLAEMDFRLVNFLE--RKTESLHKGDHHHTGRLQLQERVLNDVVISLLGDDDPRVRHVAAAAVSRLVSRLFFDCDQGQA-DPVVAIARDQSSVYL--QLLMH----E-TQPPSQLTVSTITRTYRGFNLSNNVADVTL---ENNLSRVVTAVSHAFTSSTSRALTFGCCEALCLLAANFPICTWTTGWHCG--------------HVSSQSSF-SSRSSLSRSRG-RALSVSQSGSIPASSTTASAL-EPERRMLTIGMANMVLSLLSSAWFPLDLSAHQ---DALLLCGNLLAAVAPKCLR--NPWAGEDESSSSSTNT-SGGTHKVEEPWAALSDRAFVAMVEQLFSHLLKVLNICAHVLDDTPPGPPV-K--ATLPSLTTTPSLSPIRRK---GKEKDAVD-SSAAPLSPKKSSEANT-GRPTD--SAGSTAINKSTTLGS--FYHL--------PPYLKLYDVLKATHANFKVMLDLHSTQEKFGSFLRAALDVLSQLLELATLNDINKCVEEILGYLKSCFSREPTMATVCVQQLLKTLFGTNLASQY---EGVLSGPS-RSQGKALRLGSSSLRPGLYHYCFMAPYTHFTQALADASLRNMVQ---AEHEQDTSG---WFDVMQKTSNLLRSNIANATRH-RGD-KNVIHNHIRLFEPLVIKALKQYTTSTSVALQRQVLDLLAQLVQLRVNYCLLDSDQVFIGFVLKQFEYIEVGQFRQSEAIIPNIFFFLVLLSYERYHSKQIISIPKIIQLCDGIMASGRKAVTHAIPALQPIVHDLFVLRGSNKADAG--KELETQKEVVVSMLLRLVQYHQVLEMFILVLQQCHK--E-N-EDKWKRLSRQIADVILPMIARQQMHLD--SPEALGVLNTLFETVAPSSLRPVDMLLKSMFTTPVTM-ASVATVQLWVSGILAILRVLVSQSTEDIVLSRIHELSLS-PHLLSCHTIK--RLRQQNLSPS-DA-PACNQEPN--GEA-Q--KSLPEETFARFLVQLVGV------LLDDISSRHVKVDITEQ----QHTFYCQQLGTLLM--CLIHVFKSGMFRRITVAASRLLKAESGSGPSGAEFYPLEGLNSMVQCLITTHPPLVLLWCQVLLII-DYTNYSWWAEVHQTPKGHSLSCTKLLSPHSSGEGEEEK-P-ET--RLAM-INREIVRRGALILFCDYVCQNLHDSEHLTWLIVNHVRDLIDLSHEPPVQDFI-SAVHRNSAASGLFIQAIQSRC-E-NLNS-PTMLKKTLQCLEGIHL-SQSGSLLMLYVDKLLSTPFRVLARM-VDTLACRR--VEMLLAETL-QNSVAQLPLEELDRIQEYLQTSGLAQRHQRFYSLL-DRFRATV-SDTSSPSTPVTS-HPLDGDPPPAPELVDADKEWYVALVKSQCCVH--GDVSLLETTELLTKLPPADLLSVMSCKEFNLRLLCPCLSLGVQRLVRGQG-SLLL--------------------------ETALH-----------------VTLEQLAGATGLL-PVPHHSFLPT-SQ--PQLYWKQLAEVYGDPGFYSRVLSLCRALSQYLLTVNQLP--SSLRIPSDKEHLITTFTCTAIEVVVWHLLQNQ----LPLSVDLQWALSCLCLALQQPCVWNKLSTPEYNTHTCSLIY---------CLH---HIILAVAVKPGDQLLHPER--TKTNAVRH-SEEDE-VD-SV-QNSHTFEWGACEIMAELVEGLQSVLSLGHHRNGAFPA---FLTPTLRNIIVSLSRLPLVNSHTRVPPLVWKLGWSPQPGGEFGTTLPEIPVD--FLQEKDVFREFLYRINTLGWSNRTQFEETWATLLGVLVTQPITMDQEEETQQEEDLERTQLNVLAVQAITSLVLSAMTLPTAGNPAVSCLEQQPRNKSLKALETRFGRKLAVIRGEVEREIQALVSKRDNVQTYHQYH---AWDPVPSLSAASPGTLISHEKLLLQIQLERELGNMDYKLGQVSIHSVWLGNNINPLREEEW-GEDEDDET----------------------------DAPAATSPP-LSPTNSRKHR------AGVDIHSCSQFLLELYSQWLIPGSPSNRKTP----TI--LISEVVRSLLAVSDLFTERNQFDMMFSTLMELQKLHPPEDEILNQYLVPAICKAAAVLGM-DKAIAEPVCRLLETTLRSTHLPSRMGALHGVLYVLECDLL---------DDTAKQLIPTVSEYLLSNLRAIAHCVNLHNQQHVLVMCAVAFYMMENYPLDV-GTEFMAGVIQLCGVMVSASEDST-PSIIYHCVLRGLERLLLSE-QLSRVDGEALVKLSVD--RVNMPS-PHRAMAALGLMLTCMYTG--------KEKASPASRPASSDPQ--VPDS----ESIIVAMERVSVLFDRIRKGLPSEARVVSRILPQFLDDFFPPQDVMNKVIGEFLSNQQPYPQFMATVVYKVFQTLHATGQSSMVRDWVLLSLSNFTQRTPVAMAMWSLSCFFVSASTSQWISALLPHVISRMG--SSDVVDVNLFCLVAMDFYRHQIDEELDRRAFQSVFETVAS---PGSPYFQLLACLQAIHQ------
>FrHtt
MATMEKLMKAFESLKSFQQQQ-----------------------------------------------------------GPPT-AEE--------IV-QR-QKKEQATTKKDRVSHCLTICENIVAQSLRTSPEFQKLLGIAMEMFLL-CSDDSESDVRMVADECLNRIIKALMDSNLPRLQLELYKEIKKNGASRSLRAALWRFAELAHLIRPQKCRPYLVNLLPCLTRITKRQEETIQETLAAAMPKIMAALGHFANDGEIKMLLKSFVANLKSSSPTIRRTAASSAVSVCQHSRRTSYFYTWLLNVLLGLLVPVDEEHHSHLILGVLL-TLRYLMP-LLQQQVNTI-SLKGSFGVMQKEADVQPAPEQLLQVYEL-TLHYTQHWDHNVVTAALELLQQ-----------------TLRTPPPELLHVLITAGSIQHASVF------RQDIESRARSGSILELIAGGGSTCSPLLHRKHRGKMLSGEEDALEDDPE-KTDVTTGYFTA--VGADNSSA-AQ--------------------VDIITQQPRSSQHTI-QPGDSVDLSASS--------------EQGGRGGGASASDTPESPN-DEEDMLSRSSSCGANITPETVEDATPENPAQE-GRPVGGSGAYDHSLPPSDSSQTTTEGPDSAVTPSDVAELVLDGSESQYSGMQIGTLQD-EEDEGTATSSQEDPPDPFLRSALALSKPHLFESRGHNRQGSDSSVDRFIPKDEPPEP-EPD-NKM-SRIK-GAIGHYTDRGAEPVVHCVRLLSASFLLTGQKNGLTPDRDVRVSVKALAVSCVGAAAALHPEAFFNSL---------YLEPLDGL-RA-E--EQQYISDVLGFIDHGDPQIRGATAILCAAIIQAALSKMRYNIHSWLASVQSKTGNPL---SLVDLVPLLQKALKDESSVTCKMACSAVRHCIMSLCGSTLSELGLRLVVDLFALKDSSYWLVRTELLETLAEMDFRLVNFLE--RKSEALHKGEHHYTGRLRLQERVLNDVVIQLLGDDDPRVRHVAASAVSRLVSRLFFDCDQGQA-DPVVAIARDQSSVYL--QLLMH----E-TQPPSQLTVSTITRTYRGFNLSNNVADVTV---ENNLSRVVTAVSHAFTSSTSRALTFGCCEALCLLAVHFPICTWTTGWHCG--------------HISSQSSF-SSRVG--RSRG-RTLSVSQSGSTPASSTTSSAV-DPERRTLTVGTANMVLSLLSSAWFPLDLSAHQ---DALLLCGNLLAAVAPKCLR--NPWAGEDDSSSSSTNT-SGGTHKMEEPWAALSDRAFVAMVEQLFSHLLKVLNICAHVLDDTPPGPPV-K--ATLPSLTNTPSLSPIRRK---GKDKDAVD-SSSAPLSPKKGNEANT-GRPTES--TGSTAVHKSTTLGS--FYHL--------PPYLKLYDVLKATHANFKVMLDLHSNQEKFGSFLRAALDVLSQLLELATLNDINKCVEEILGYLKSCFSREPTMATVCVQQLLKTLFGTNLASQY---EGFLSGPS-RSQGKALRLGSSSLRPGLYHYCFMAPYTHFTQALADASLRNMVQ---AEHEQDTSG---WFDVMQKTSNQLRSNIANAARH-RGD-KNAIHNHIRLFEPLVIKALKQYTTSTSVALQRQVLDLLAQLVQLRVNYCLLDSDQVFIGFVLKQFEYIEVGQFRDSEAIIPNIFFFLVLLSYERYHSKQIISIPKIIQLCDGIMASGRKAVTHAIPALQPIVHDLFVLRGSNKADAG--KELETQKEVVVSMLLRLVQYHQVLEMFILVLQQCHK--E-N-EDKWKRLSRQIADVILPMIAKQQMHLD--SPEALGVLNTLFETVAPSSLRPVDMLLKSMFTTPVTM-ASVATVQLWVSGILAVLRVLVSQSTEDIVLSRIHELSLS-PHLLSCHTIK--RLQQPNLSPSDQPAGDGQQNQEPNGEA-Q--KSLPEETFARFLIQLVGV------LLDDISSRHVKVDITEQ----QHTFYCQQLGTLLM--CLIHVFKSGMFRRITVAASRLLKGESGSGHSGIEFYPLEGLNSMVHCLITTHPSLVLLWCQVLLII-DYTNYSWWTEVHQTPKGHSLSCTKLLSPHSSGEGEE-K-P-ET--RLAM-INREIVRRGALILFCDYVCQNLHDSEHLTWLIVNHVRDLIDLSHEPPVQDFI-SAVHRNSAASGLFIQAIQSRC-D-NLNS-PTMLKKTLQCLEGIHL-SQSGSLLMLYVDKLLSTPFRVLARM-VDTLACRR--VEMLLAETL-QNSVAQLPLEELHRIQEYLQTSGLAQRHQRFYSLL-DRFRATV-SDTSSPSTPVTS-HPLDGDPPPAPELVIADKEWYVALVKSQCCLH--GDVSLLETTELLTKLPPADLLSVMSCKEFNLSLLCPCLSLGVQRLLRGQG-SLLL--------------------------ETALQ-----------------VTLEQLAGATGLL-PVPHHSFIPT-SH--PQSHWKQLAEVYGDPGFYSRVLSLCRALSQYLLTVKQLP--SSLRIPSDKEHLITTFTCAATEVVVWHLLQDQ----LPLSVDLQWALSCLCLALQQPCVWNKLSTPEYNTHTCSLIY---------CLH---HIILAVAVSPGDQLLHPERKKTK--ALRH-SDDEDQVD-SV-HDNHTLEWQACEIMAELVEGLQSVLSLGHHRNTAFPA---FLTPTLRNIIISLSRLPLVNSHTRVPPLVWKLGWSPQPGGEFGTTLPEIPVD--FLQEKDVFREFLYRINTLGWSNRTQFEETWATLLGVLVTQPITMDQEEETQQEEDLERTQLNVLAVQAITSLVLSAMTLPTAGNPAVSCLEQQPRNKSLKALETRFGRKLAVIRGEVEREIQALVSKRDNVHTYHPYH---AWDPVPSLSAASPGTLISHEKLLLQINTERELGNMDYKLGQVSIHSVWLGNNITPLREEEW-GEDEDDEA----------------------------DPPAPTSPP-LSPINSRKHR------AGVDIHSCSQFLLELYSQWVIPGSPSNRKTP----TI--LISEVVRSLLAVSDLFTERNQFDMMFSTLMELQKLHPPEDEILNQYLVPAICKAAAVLGM-DKAIAEPVCRLLETTLRSTHLPSRMGALHGVLYVLECDLL---------DDTAKQLIPTVSEYLLSNLRAIAHCVNLHNQQHVLVMCAVAFYMMENYPLDV-GTEFMAGIIQLCGVMVSASEDST-PSIIYHCVLRGLERLLLSE-QLSRVDGEALVKLSVD--RVNMPS-PHRAMAALGLMLTCMYTG--------KEKASPAARSAHSDPQ--VPDS----ESIIVAMERVSVLFDRIRKGLPSEARVVARILPQFLDDFFPPQDIMNKVIGEFLSNQQPYPQFMATVVYKVFQTLHATGQSSMVRDWVLLSLSNFTQRTPVAMAMWSLSCFFVSASTSQWISALLPHVISRMG--SSDVVDVNLFCLVAMDFYRHQIDEELDRRAFQSVFETVAS---PGSPYFQLLACLQSIHQDKSL--
>AmphiHtt
MATTEKLLKAFESLKAFQQ-------------------------------------------------------------GNVT-GEETSTASQTAPVGQMSKKKELAVGKKDRVAHLVTIADAMCASNFRTMAEFPKFLGISMEMFLASC-DDKESDVRMVADECLNRTVKMLLETNLGRLQVELYKEIKKNGPARSLRAALWRFAELSHLIRPQKCRPYVVNLLPCFNRICRRQEDAVQETLANSLKKTFPVLGSFTNDAEIKVLLKTFLPNLRSASAVTRRTAASSLVTFCQHSRKPRHFFCWLLTVLLGMVIPIQEDRKSHTLLGVLL-CLRHLVPHLATLQELEDDSLKGSFGVTKKDPELSVSTEQLVQIFEL-VLHYSQHTDHNVVTASLETFQQ-----------------LLRTPPPGLLPVLTRPGTITQSSIF------KEGGQQRVGSSSQLS-AAGVG-----------------EEDSGMEDDRSEVSSTATDDLPPIVKLNLDPTM--QS-------------------ME--------QSAST-ADLETLDSSAAESSGIGLLQTGGEGGIFNALEKADSLPDTPTTT--EFPGNVQDF--------PEHAAAD----------------------------------------------DVIINADGGSYSNVEIGSVTV-EDD---FPSESEVSPVGIVAEFIKTHQRADSNVSAGSQEAERQVSEEVSLAEEGSEVTAST-----ERMM-GDVGLYTDEEV-PLIYCTRLLCSSFLLTGHEKGLIRDREVRVSVKALSLGCLAAIFNLHPRALSIKL---------FRPSQDTQGP--E-SR-QLVRDILLFSNHGDPQPKGNTAVLVGNFIHSALTEARLKYDLWIQAICEEQGTPPV--LLESLVSCLQTCLTDQASVTCRMACVALKTCLVTLLQSSSGDLGLRLVLATLGQRDTSYWLGKVELLELLSQVDFKLVKYLE--DSFPYMRKGDHSYLGAMNCQQRLLEDIVLHLMGDDDYRVRHAATAALVRLVPRLFYPVDHPQH-DPVVASAKEYSSAHL--EQEGHQQSEEPYRPPP--------CTMWGYETSGLVSASL----ESSLSRVVSAIMRRLNSSTSKSLTFGCLHALCQLSQQFPVCQYTTAWCCVGITTFTPKDSSGRANLPRPGSRSRSLNGSLTSSMTSSLTSSITSTSSISSVSSQLSMEESITGSGGGPLPMVLSLLLSSWLPLDLAAHQ---DALLLAGNLLAGAASRSLKA--PY--DEEKPTGKDGVKEGG-KEEEDGWHALQDRNLVPLAQQLLSHLARVVNVCSHVIEQVIPGPPA-K--TALPSLPNAPSLSPIKRKPK-GKD--GVDQGSATASPSKSSAK-----KGSDAGLPTEKEPDRPNKSNIGTFWQL--------PGYMKLYSVLKGAYSNYKVSLDP-SATEKFLGLLKTVLNVLSQVLEIATFIDISKYVEELLSYLKSTVAMEPTSTIQCVEQLLKALFGTNLASQW---DGSQTAETSRKPGKATRL-SSNMKPGLYHYCFTAPYTQFTQSLAAASFRTS-Q---AEGEE-GGGILSWF---KHRSSDKKVSPA-IAKLVKGD-KTPIHNYIRLFEPLVIKSLKLYTVTSSVTLQRQVLHLLAQLVQLRVNYCLLDSDQIFIGFVIKQFEYIEAGQIRGSETLIPPIFHFLVLLSYERYHSKSIIVMPRIIQLCDGVMASGQKATNHAIPALQPIVHDLFVLRGNSKADQG--KELDTQREVVVSMLVRLIHYPEVLEMLTIVLQQCHK--E-S-EDRWKKLSRQVVDMVLPMLARQQICL--STPSALNTLHGLFESVTPSSLRPLDMLLKTLFSPPTDL-TSPDSFLRWSSMVLSVLRVLISQSKEEVIMARLQELGLSANIFTNNVIYR-AKGRAADL-----DGDVPFEE-------------VPEEALARFLLQVIGA------LAEEIAFRSNTSVLQREG---CHSLA-QQLAHLLL--YVTYILKSGLFRKVLSAAMALPEESPTEA-----YYSVEQLNLFFQDMVPSHPTLVLQWCQILLLL-NFNELSWWSEIMQTPKRSIKASSSGNSSGGGGKKGKARTPDEVSNKSAICCSEEVVRRGGLILFCDYVCQNLSDVEHMTWVIINHVKDLIELAQEPPVQDFI-SAIHRNSAASGLFLQAIHSRC-E-KLSK-PCIVKSMLGCLEGIHL-TQSGTLLTLLIDKFLQTPHHALARM-CDSLACRR--VEMILA-QPVEDSRTQFPVEDVEKLQVFMRESGLALRHQRLASLL-ARFKAVITQQAVPPVEPPPSSHPLDAANINIA-SLSINKDLYVATVQDHCFRR---DSNAQECALMLSKLDYSDVLTIMMTKEFHMRLLEDSISVGLQQS-RVSSTLA-YGTADVLNRTKGLKLGKAHHLLRASCITLLRHVSNVVNILPSPRQLVSPGNHHPGNHASRSRTPPREKYRLKMDMLFADRE-WRH--------SVFH-MAAGL---TVYLLSLNKIPE--QCQIPEDSFTDICRFSILVLEILCYLLYKGR----TPSSQQLQTAVECCCAVLKNPQLFTIMVATEHANLVTTAVGSIHQVVKSVCIS----AGE--KLSPV---SLPEPGESK-NI----SED--QQR-AL-LACR----QMCE----LLQCLTTTLSPGNTR---LPQ---FLAAPLRNVVLNLARLPLVNSYARTPPIVWKMGWGASPGGETGTKLPELPFD--FLQEREVLKDFIFRINAVGWTSRTQFEETWAGLLGILSALPITV-PAE-SR-EEEIEKTQANVLAVRTITALVLDSTLHPQPGNPASSVYEYRPRSKPPSYINTRWGRKLAQVRHIVEKEIMAIAAERCDLCSHHQYF--NMQEQQ-L-LEGE-GGLYSAD-----VH--RTLGFTDYGLGHVSIKSIWSDNHILNQT-PDT-DEEPDFPDQ---------------------------EGGGTAQPLVTTP---RRFR------GGLDIHSCLQFLVELYSQWMEPTAM--PRTP-----V-PLLCEVAKSILLISDLFTELRQYEWMFDSLLELNKIHPVEDEILLQYVVPGVCKAGAVMGM-EGPVAERVSKLLESSLKSTHLPTKVGSVYGSLYILE--AG--PS-----EAT-KLLVPVLQDYLSKNIPPTAQCCIVHVEPHVLAMWATAFYLMEHYQEDLKESDFKSTMLQAAITTASGSEEVT-PAPVYHAVVRGLERLLVTR-VLTGHEAEPLVKLSVD--RLCLPS-PPRAIAALGLMLTCMYTG--------KDAGDTGSDTGSGRSEPTTPDN----ESLIVAMERVTVLFDRIRKGFPCEARVVARILPTFLDDFFPAQDIMNKVIGEFLSSQQPHPQLMAKVLCDVFHNLHERDQQQVVRDWVMLSLSNFTQRTPVAMATWSLTCFFLSASTNPWVCALLPHVIGRMG--LMETVDRKLFCITALDFYKNQITEELDRRAFESIFQAASSSA-PDGPYLQLI---QLIH-------
>CiHtt
---MEKLVKSVNALK-FFY-------------------------------------------------------------GGLS-SED-----------Q-TQK-DALQSPNERQSHCNIVLESIISPSIRSLADYPGLLAVSVETLLQSCADD-NADVRLNANECLNRLIKGLYEISNSKILVELYKEIKKNGHPRSLRAALDRFSRLSHNIRSNKCRPYILNLLPCLCRISQREEDGVQETLGLSLVKIFKILGPFASESEIQGLLASFLKNLSHKSATMRRTACVCLHSVILNCRKQNLVIGPLMNSILDILL--QRNTDRNTVLGCLQ-ALRILSP-LFETCVP---G-KIS-----EQHILNEHRDLVLKVFDA-CVFYLDNTDHTIVTAALELLEH-----------------LLNEFSSELASVLIVCGKL-KPTSFTPSTVLPDEVETKATSVTTDEVSSLSSLASSTIEDKLSCIRLL----------PVED--------------QDPPSNPLLP-------------------------------------------------------------HNEQTSQTNGATE---------------------------HKDQTEP-SDLDQTITNHD----------EDA----------------------------------KLPE-NGHEE---------------------SLSESSLEKMASD-PISTSSD----LIPVSHLYATESSTLP-----IITLA--------RMLCQR-----FLLSMETGEVLPDKQVRVSNKNLTMNTLSQLVKIYPAAVCHSLL--------YY---ESSS--------QYMTNVFLYSTHSDPKLRGSAVTLTSVFIDAVVTRNRKGIKDWFKNVERNSSTSLKCPTIEDLISLIHGGLIDESSTTTRQACSAVTSCVHTLLNSMLFSYGLELLHMVVGLQSSTYWLIKVSLLELLASLNYRQIAYLELLTKRDAAS--VK--TQSLSHQ--ALSIALKCLC-DDDLRLRKTAAATIVTMPTS--FPTPNELYGDLLTSEAAEMTRQWMGG-SEMRNEDEE-EQSNDAGSAKSLLKTYRGYEMDCKNSGSIT---DS-LSYIVGEVSTMLTNSSNKHQTYGCLLALKQLSIKYMVSNHPVAWGCY--------------AVTDDR----SRSS---SN--ESETSSNSSDSKIPKRQSSN-PNGSQQQ--FGILPFVMSLLHSAWLPLDVTAHS---DALVLAGNLVAGAASDGSKVFGPVAIED-QSFEKVSVKTVTSNA--RSWATIYDPVLGSYANQLFTHLTRLSSIMHHVISEVTPSPPN-K--SVLPNIAPGNIPSPIKRK-----EKAPGEQNRSSPPLTRKLLPTSSLGKPGN-KENQDEKPTKK-LIGS--FYNN--------RTLMRLFDQLTGSYKNYKGSLEFG-CDDRFCSFLSSTLDVLSQVLELAVFQDIGSYTEELLNYMKSLFTVEPTLTIQSVQQLLKALFGTNLVSNMIPHDDSK-PPN-PPTSPILL-NSTA---GFYHQIFHHPLNHLTMAIANSSFHHSLQTKSPPKEND--G---WFGSIKKK-VEKKLNDVS--KNSKGS-KSSIQNYIRLFEILVIKSLKLYTTTSSVEFQKHVLNLLAQLVQLRVNYCMLDSDQVFINFIIKQFESIEGGLVRGSESLIPHVFFFLVLLSYERYRTKAVITMPKIIQLCDGLMASGQGSASHVIPAMQPIIHDIYVVRASSKNEP---PEVTTQREVVQFTLLKLLQHPQVFKMLITILVHGRR--E-NV-EKWKKYSRQVADVLLPLLS--QLKVEVTSHDDVSTLHSLFEAISPSALRPIGLLMDLLLKMPKSL-NSISHIHRWLTNILVLLRVLICQASEHDILDNI-DLSKVKIKHMTCTHMEYLHS-DQ---TS------QEEEQHMN-EV-----FSPADILAIFFHQVIG--SCCSTLLHYSTNPRTKSDESSQI------LLSQQINELFLALTYIH--RSGSFKNLTSACKKV--S-STNI-NG--FYTSDQMVSTFLHLTYSHPIITVMWAQYLSHFVPVTAQ-FW-E-NFTG------C-K-----------------DT--KDFP-LNRNIVKRGCVILLADYVCQNSNQSELSLWLAEHHVNDIIMMSEEPPVQDFL-TSVHLGAEESACLIKAI-SKLSKTQQNIKASFILRILKCLSGVSIKSSESLISLLLSPKFLFSPVR---RVFAASLLFLQTTVENILELNK-EEALEIIPT-EFT--QNLM-QKGESLKEKSQYILFCDLISQL--HSHVTGEQPITSEKPG-PTIQALME--KPNQNWFNSVILS-C-L-D-ENKWSPECARVLACADFDDIIDIQGNNNFTAQHLASCLYIGIHEVTSIHAPLIPY---------P----------------EDKTSNLLAASLLTLDKKIK--AVLEITPGNTEFDTPL-KDN-SNSEIKFIGDENF-QQNLMWLN----RCLVNMLK---FH----HILP--TQYQLPNVNSNDYLNIIVLGFKVTQYGIHRGK----IP-S--LQDIV-CVLESLQQ-ALAVQ---SL-----HAMFINE-VKWMLQTVQVLFTIMEIYIGRISYE--PPYLP----------SCID-KEEASSIYNNSSNPLSSCIKLYQMLSLFRR-QHQNREKFAKIPT---YIVRPINNIILHLATSPLFKDYVRTPLVVWTFGWNPALGGDTGTSLPEIPSD--FLQEKEVLQEYIAIVNQIGWTKRTEFEETWASLLGVLVSQPVVSD-E--SSGE--AMHTEISSLAIRGLTSLVVDCALYPECGRKATSKYQVFYRHPTFKLGNTKAGRQLLKVRGILDDESRFMTHRKSHQDTHH-QN-TSLNDSS-N-L-SS--SLQSNKW--ITMNTERVLSSSAYGLAQSSVRSFHLLHGITPMKEESYDGDYDSATMHSFEYDNSLSNDGSDVSDMFETSEAETPDVPTNPAPP-LSPL--R-IR------DGVDVHSCVQFLLELYTEWFRTTAQTNQISGSSSTIARPLLCECVRSLLLISDLFTEKQQFEWMFVALTTLHNAQPADDDVLMQYITPSMCKAGSVLGL-NSETSENVLRVLEPSLSSTLLSCRTSALVGLL---QCIES-YPNPN------LRGIIDLASQFIPPNFVAISTCPSLFNEDYVVLLASVAFYIIEKCH-DAVMPEFTSVIIQACTLIISSRDVTSVQSRVFHSVTHGLQRLILSF-SISASECDSILKVAAEQVHTN-PWLP-RATAACGLMMTCMYCG--------RMRISS--NPDHGSPHGGSPEHEDVVESRLLAMERVTLLFERIRKGYPHEARVMSKVLPSMLDDFFPAQDIMNKIIAEFISTLQPFPASVAQILYEVFQSLLERDQSHLVQEWVMLSLGNAIQRTPLQTAVWCLTCLFSSASTNRWISSMVPLIISRVHDPTLD-VDWTCFCKAAVDFYTCQLSEELDRRSFHAIFSTSSSSREPGSPYKLLLDCISRINGEQGILQ
>CsHtt
---MEKLVKSVNALK-FFH-------------------------------------------------------------GGLS-SED-----------K-TQK-DSLQSPTERQNHCNIITDSIISQSIRSLVDFPGLLAVSVETLLQSCADE-NADVRLNSNECLNRVIKGLYDVSVSKILVELYKEIKKNGHARSLRAALKRFSYLSPNIRSNKCRPYILNLLPCLCRISQREEDAVQEVLSSSLAKIFIVLGAFASESEIQGLLASFLKNLSHKSPTVRRTACICLHSILTNSRKKNVVIGPLVHSIIDILL--QRSTDRNTVLGCLQ-ALRILNP-LFEITVQ---G-KIT-----DNQVLKQHKDLILKAFDA-CIFYLDNTDHTIVTATLELLDN-----------------LLSGFPSELSAVLTKVGAL-NETSFTPSATKMDIVQDK--SVTPDEVSSLSSLASSTIEEKISGIRLV----------PLED-----------TKTNQD--DPLLP-------------------------------------------------------------HNDNSAVKNTTAL---------------------------ETLQTNA-VDGETSSKTDVVHGEASSKT-ELN----------------------------------IQTD-NVIVE-----------------------SELNDDKSA-D-GVVTQTETS-KLLPISDLYG-NSKQLP-----IVTLT--------RLLCQR-----FLVNIDTGELLPDKQVRVSNKNLAMNTLSQIIKIYPSAIC------------Y-PIQDSV-N--EVSEVHYMTNVLQCSKHSDPKLRGSSITLASFLIDAVVTTHRCGFESWIRNVEKSTISTLNCPTIDELSLLIRDGLIDESSTTSRQACSAVTSCVNTLLNSECFTYGLHLLHCSMELHTSTYWLIKVGLLELLASINYRQVVYLESLTS-ENSTQ-IK---QKSIAQ-KALSIALECLC-DEDTRLRKTSSAAIVSMATS--YPTPNDD--DLLTSEAVEKSRKWMGGAAEVKVDEEDVERSSDAGSPKSLLKTYRGYEIDGSNSGSIA---DS-LSYIVGEVSTLLTNSWNKHQAFGCILALKELSMKYTVASYPTAWGCF--------------LVDDER----LRTA---SN--ESGNSSQSTDSKSGTKQSSN--SAAQQQ--FGILPIVMSLLRSAWLPLDVTAHS---DALVLAGNLIAGASSNDLKLYGPVPIED-QSFEKVSSKTLPSAD--RNWATLHDTVLGSYANQLFTHLTKLTSIMHHVISDITPSPPN-K--SVLPNIAPSAIPSPMKRR-----EKPSNEPNKPSPPLTRKLLPSSPLTKPGFTKESQEEKPSKK-LIGS--FHTN--------RVLMKLHEQLAGSYRNYKGSLDFG-ADDRFCSFMSGVLDVQSQMLELAVFQDIGSYTEEILSYMKSLFTIDPTLTIQSVQQLLKALFGTNLVSNLVPHDETHQPPK-SPSSPLAAPNTS----GFYHQIFHHPLNHLTMAIANSSFHHSLQSKSPVKDND--G---WFGSIKKK-VERKLNDVS--KNSKSN-KSSIQNYIRLFESLVIKSLKLYTVTSSVEFQKHVLNLLAQLVQLRVNYCMLDSDQVFINFIIKQFESIEGGMVRGSESLIPHVFFFLVLLSYERYHSKSVITMSKIIQLCDGLMASEQGSASHVIPAMQPITHDIFVVRGSLKNEP---PEVTTQREVVQFMMLKLLQHPQVYKMMITILMHCRR--D-NM-EKWKKYSRQVADVVLPMLG--QLKIEVTCHDDISTLHSLFEALSPTALRPISLLKDLLLRIPKSL-VSISHMHRWLASVLVLLRVLICQAREQDILDNV-DVNKVKVQTMTCSLFE--HLQSG---SYP-T-----EEAKET-D-----KLPSAETLAIFFHQLIG--SSCSYLLQFGSNPSTKSDESSQI------LLSQQINELLLSLTYIH--RSGSFKIFTAACKKL--SESSN--EN--FFSHGQMAKMFESLSHVHPMLTVMWAQYLSYFMPVQTE-FW-K-RFT-------C-K-----------------ETS-HFA--LNRNLVKTGCLILLADYTCQNSNQHHLSLWLTENHVYDITMMRDEPPVQDFI-SSLHQDATESKCFVEAL-SKHLGTHQKFKPSFALRILHCLTGVSTKSSQALISLLLSPKFVLSPVR---TVFAASQQLLQTTVENVLKLSR-EDAVEIINT-EFA--QNLVVQ-VENIKKKPQYRTVCHLIGQL--HDHVTGNQPITTQKPN-VNIQLLLE--KPNKEWFKYVVLS-C-LQ--ENHWSPECAGVLAHVDEDDITEIQSHPSFTLQHLTSCIHNGIHEVTSVHGALTPY---------P----------------EDKTSALLAASLTTLLGKMI--EVLENSNGNTVSQ-PS-HDKATENETNVFDDVNF-NDDLMWLN----ESLVLMYR---HH----PMLP--TQYQLPTEHYKHYLTVSMLGLQAIGYQINSGE----VP-S--LQKTM-CALESLQQ-ALFVK---PI-----CSMLINEEFKWLKDCVRIVFNILQMYIGKVPYT--PPYLP----------SDYD-KEVTSSIYNDASNPLSSCIKLSQMLAFFRS-PHENGQMFREIPS---CVMRPLNNILLHLATAPLFKDYIRAPPIVWKYGWNPPLGGDSGTSLPEIPSD--FLQEKEVLQEYISIVNQMGWTKRAEFEETWTTLLGVLVSQPVVPD-D--SSSE--SMRSEISSLAIRGLTSLVVDCALHPDCGRKATSKFQVYHRHSAFKLAHTKVGRQLLKVRGILEDESWTMTKQKTNQDTHH-NQHVTQNETS-S--------SYSHEW--ISTNMERILSPSTYGLAQNSVRSFHVLHGITPVKEDFYDGDYDSAS------DNSLSNDGSDVSDMFDTSGPDTPLTPANPQPPPLSPL--R-IR------DGVDVHSCVQFLLELYTEWFRTAAQANQNSPS---VARPLLCECVRSLLLISDLFTEKHQFEWMLTALTTLQNSQPLDDDVLMQYLTPAICKAASVLGM-TSEMAENVLRVLEPSLSSTLLSCRTSALVGLL---QCIET-HPSPN------LRPIVDLGSQFIPPNFVAVSSCPSLFNEEYVVLLATVAFYLIEKCH-DAVMPEFTAVVIQASLLIISSRDDTSVPNRVFHAVVHGLQRLVLSF-SLSAPECDSILKVAAEHLHTN-PWMS-RATAVCGLMMTCMYCG--------RMRISS--NPDHPSTQGGSPEHEDAVETRLLAMERVSLLFDRIRKGYPQEARVMSKILPSMLDDFFPAQEIMNKIIAEFISTLQPFPGSVAHILYEVFQSLHERDQSHLVQGWVMLSLGNAIQRTPLHTAVWCLTCLFASASTNRWISSMVPLIISRSHDPSLD-RNWTCFCKSAVDFYTCQLSEELDRRSFHAIFSTSSSSGDPASPYQLLLDSISRINGEQGILQ
