# Supplementary material for: Characterization, developmental expression and evolutionary features of the huntingtin gene in the amphioxus Branchiostoma floridae
Source: BMC Dev Biol. 2007 Nov 15;7:127. doi: 10.1186/1471-213X-7-127 (PMC2206037; doi:10.1186/1471-213X-7-127)
Supplement: Additional file 4 — Exon size of chordate huntingtin genes. Size of protein-coding exons is indicated in basepairs (bp). For amphioxus both scaffolds (scf378 and scf613) are shown. [file 1471-213X-7-127-S4.xls]

## Sheet: Sheet1
Exon N°	H. sapiens	M.musculus	R.norvegicus	G.gallus	X.tropicalis	T.negroviridis	F.rubripes	D.rerio	C. savignyi	C. intestinalis	B. floridae scf378	B. floridae scf613
1	269	200	197	101	98	98	98	98	71	71	122	122
2	84	84	84	84	84	84	84	84	113	113	84	84
3	121	121	118	121	121	121	121	121	152	152	121	121
4	60	60	60	60	60	60	60	60	171	171	60	60
5	80	80	80	80	80	80	80	80	190	190	219	219
6	139	139	139	139	139	139	139	139	149	149	142	142
7	142	142	142	142	142	142	142	142	208	214	185	185
8	179	179	179	179	179	179	179	179	403	376	199	199
9	205	205	205	205	205	205	205	205	46	46	457	457
10	48	48	48	48	48	48	48	45	102	96	206	206
11	81	81	81	81	81	78	78	78	122	119	129	129
12	341	341	344	365	350	392	383	368	181	181	124	124
13	124	127	124	121	124	127	127	124	162	162	145	145
14	119	119	119	119	119	116	116	119	311	311	140	140
15	112	112	112	112	112	112	112	112	159	159	64	64
16	138	138	138	141	138	138	138	138	70	70	101	101
17	159	159	159	159	159	159	159	159	148	151	256	256
18	98	98	98	98	98	98	98	98	78	78	218	218
19	140	140	140	140	140	140	140	140	131	131	161	161
20	64	64	64	64	64	64	64	64	150	147	218	218
21	101	101	101	101	101	101	101	101	105	105	136	136
22	147	147	147	147	147	147	147	147	173	173	119	119
23	121	121	121	121	121	121	121	121	139	136	108	108
24	77	77	77	149	146	146	140	146	123	123	78	78
25	152	152	152	152	152	182	182	152	138	138	218	218
26	203	203	203	203	203	224	224	203	123	123	79	79
27	127	127	127	146	unknown	127	127	127	154	154	162	162
28	128	128	128	106	120	125	125	125	134	134	56	56
29	111	111	111	111	111	111	111	111	117	117	149	149
30	78	78	78	78	78	78	78	78	123	123	137	137
31	224	224	224	224	224	224	224	224	117	117	117	117
32	79	79	79	79	79	79	79	79	107	110	123	123
33	162	162	162	162	162	162	162	162	149	149	137	137
34	56	56	56	56	56	60	56	56	195	192	84	84
35	149	149	149	149	149	145	149	149	74	80	143	143
36	137	137	137	137	143	137	137	137	186	186	166	197
37	117	117	117	117	unknown	117	117	117	225	225	199	165
38	123	123	123	123	123	123	123	123	150	150	104	104
39	236	233	236	239	236	248	260	254	117	117	76	76
40	143	143	143	143	143	143	143	143	101	101	177	177
41	208	208	208	208	208	220	220	211	107	113	77	77
42	142	142	139	142	142	142	139	136	167	161	139	139
43	180	180	180	180	180	180	180	180	175	172	120	120
44	177	177	177	177	177	177	177	177	206	206	109	109
45	77	77	77	77	77	77	77	77	184	184	344	344
46	139	139	139	139	139	136	136	139	95	95	178	178
47	123	123	123	123	123	123	123	123	108	108	75	75
48	214	214	214	214	214	208	208	211	141	138	306	306
49	146	146	146	146	146	146	146	146	96	108	95	95
50	178	178	178	178	178	178	178	178	103	121	155	155
51	102	96	96	96	99	102	105	84	95	92	69	69
52	188	188	188	188	188	185	185	185	215	224	127	127
53	127	127	127	127	127	127	127	127	79	79	252	252
54	101	101	101	101	101	104	104	104	188	188	156	156
55	155	155	155	155	155	155	155	155	115	115	72	72
56	140	140	140	140	140	140	140	140	220	220	116	116
57	83	83	83	83	83	83	83	83	121	121	103	101
58	131	131	131	131	131	131	131	131	163	163	161	161
59	130	130	130	130	130	133	133	133	161	161	183	183
60	156	156	156	156	156	156	156	156	94	94	163	163
61	191	191	191	191	191	191	191	191	135	138	161	161
62	115	115	115	115	115	115	115	115			91	91
63	214	214	214	214	214	214	214	232			102	102
64	106	106	106	106	106	109	109	106
65	163	163	163	163	163	163	163	163
66	161	161	161	161	137 partial	161	161	161
67	211	211	211	208	214	199	211	211
